# Supplementary material for: Robotic surgery versus Laparoscopic surgery for anti-reflux and hiatal hernia surgery: a short-term outcomes and cost systematic literature review and meta‐analysis
Source: Langenbecks Arch Surg. 2024 Jun 6;409(1):175. doi: 10.1007/s00423-024-03368-y (PMC11156741; doi:10.1007/s00423-024-03368-y)
Supplement: Supplementary file 2 — Supplementary file2 (XLSX 20 KB) [file 423_2024_3368_MOESM2_ESM.xlsx]

## Sheet: data
			Robotic
												Size of Hiatal Hernia (N)	Type of Hiatal Hernia (N)
Author	Year	N (Robotic)	Gender (N-M)	Age (mean)	Age (SD)	BMI (mean)	BMI (SD)	Operation Time (mean)	Operation Time (SD)	Costs (mean)	Costs (SD)		I	II	III	IV	Nissen (N)	Toupet (N)	Dor (N)	LINX (N)	Conversion to open (N)	Esophageal lengthnening (Collis)	Mesh used	Intraoperative Complications	LOS	LOS (SD)	Readmission (N)	Overall post-op complications (N)	Mortality (N)
Gehrig	2013	12	3	68.1	7.9	25.7	2.6	172	31	NR	NR	NR	NR	NR	NR	NR	6	NR	NR	NR	0	NR	5	0.996	7.8	3.9	NR	0.996	0
Owen	2014	339	134.922	NR	NR	NR	NR	NR	NR	10644	6041	NR	NR	NR	NR	NR	NR	NR	NR	NR	NR	NR	NR	NR	3	3.5	12.3396	18.984	0
Wormer	2014	272	103.904	54.3	14.8	NR	NR	NR	NR	37638	21134	NR	NR	NR	NR	NR	NR	NR	NR	NR	NR	NR	NR	NR	2.3	2	NR	22.032	0
Higgins	2017	22	NR	NR	NR	NR	NR	197.2	64.4	2089.05	705.17	NR	NR	NR	NR	NR	NR	NR	NR	NR	NR	NR	5	NR	2.2	1	NR	NR	NR
Howell	2020	44	14	62.3	16.09	28.1	4.9	NR	NR	NR	NR	NR	2	4	36	1	14	22	1	NR	0	NR	24	NR	1.83	1.14955	2	6	0
Soliman	2020	142	40	60.3	18	29.8	5.1	190.2	59.9	NR	NR	NR	50	0	87	5	26	63	1	52	1	NR	2	NR	1.3	1.8	5	9	0
Benedix	2021	55	17.985	63.5	12.3	29.5	4.4	149	42.1	NR	NR	< 5 cm: (28); 5-10 cm: (17); > 10 cm : (10)	NR	NR	NR	NR	55	0	0	NR	1	NR	30	5	3.6	0.1	3	6	0
Gerull	2021	830	293	65.1	13.1	**	**	174.1	63.8	2147	312.5	NR	0	15	659	156	NR	NR	NR	NR	0	1	NR	5	1.8	0.6	2	NR	0
Hosein	2021	835	NR	NR	NR	NR	NR	NR	NR	10406	9142	NR	NR	NR	NR	NR	NR	NR	NR	NR	NR	NR	NR	NR	3.44	5.01	NR	16	1
Wilhelm	2022	36	13	68.3	35.5	29.3	10.4	265.6	212.3	NR	NR	NR	4	2	23	2	0	29	0	NR	0	NR	36	5	11.2	13.2	1	13	0
Lekarczyk1	2022	31	8	67.25	4.14	27.4	4.6	257.6	62.02	2652	817	NR	4	2	23	2	NR	NR	NR	NR	NR	NR	NR	NR	2	2.02	1	4	0
Napolitano	2022	5392	4989	60.5	12.8	29.6	12.8	174	102	NR	NR	NR	NR	NR	NR	NR	NR	NR	NR	NR	NR	NR	NR	NR	3.33	2.22	134	253	8
Klock	2023	58650	12844	56.75	2.71	**	**	NR	NR	*	*	NR	NR	NR	NR	NR	NR	NR	NR	NR	NR	NR	NR	NR	NR	NR	4340	5454	235
Munshower	2023	65	16	61.1	14.1	31.2	5.9	NR	NR	7352.1	1658.47	NR	NR	NR	NR	NR	NR	NR	NR	NR	NR	NR	44	NR	NR	NR	NR	NR	NR
			Laparoscopic
												Size of Hiatal Hernia (N)	Type of Hiatal Hernia
Author	Year	N (Laparoscopic)	Gender (N-M)	Age (mean)	Age (SD)	BMI (mean)	BMI (SD)	Operation Time (min, mean)	Operation Time (min, SD)	Costs (mean)	Costs (SD)		I	II	III	IV	Nissen (N)	Toupet (N)	Dor (N)	LINX (N)	Conversion to open (N)	Esophageal lengthnening (Collis)	Mesh used	Intraoperative Complications	LOS (mean	LOS (SD)	Readmission (N)	Overall post-op complications (N)	30 day Mortality
Gehrig	2013	17	12	60.2	11.8	26.6	4.4	168	42	NR	NR	NR	NR	NR	NR	NR	9	NR	NR	NR	1	NR	7	1.003	6.5	1.6	NR	2.006	0
Owen	2014	9572	3359.77	NR	NR	NR	NR	NR	NR	7968	6969	NR	NR	NR	NR	NR	NR	NR	NR	NR	NR	NR	NR	NR	2.8	3.6	162.724	382.88	95.72
Wormer	2014	7484	2417.33	54.3	14.8	NR	NR	NR	NR	32947	24052	NR	NR	NR	NR	NR	NR	NR	NR	NR	NR	NR	NR	NR	2.3	2	NR	621.172	7.484
Higgins	2017	115	NR	NR	NR	NR	NR	162.1	59.6	1880.57	912.89	NR	NR	NR	NR	NR	NR	NR	NR	NR	NR	NR	6	NR	2.3	1.7	NR	NR	NR
Howell	2020	84	26	60.5	15.5	28.1	4.9	NR	NR	NR	NR	NR	3	7	68	1	22	46	3	0	0	NR	NR	NR	1.7	1.5	7	10	0
Soliman	2020	151	40	63.3	14.2	29.3	5.9	159.3	41.9	NR	NR	NR	37	0	109	5	23	126	2	0	0	NR	2	NR	1.8	1.5	6	29	0
Benedix	2021	85	56.015	62.9	11.6	29.3	3.8	125	35.5	NR	NR	< 5 cm: (47); 5-10 cm: (13); > 10 cm : (25)	NR	NR	NR	NR	0	85	0	0	2	NR	55	5	4	0.1	2	11	0
Gerull	2021	1024	337	63.1	14.2	**	**	187.3	65.3	2058	345.5	NR	0	12	845	167	NR	NR	NR	NR	72	113	NR	28	2.9	1.4	8	NR	5
Hosein	2021	6774	NR	NR	NR	NR	NR	NR	NR	8596	9002	NR	NR	NR	NR	NR	NR	NR	NR		NR	NR	NR	NR	3.9	5.22	NR	250	27
Wilhelm	2022	19	5	81	12	29.4	20.3	185	134.6	NR	NR	NR	4	8	29	1	4	15	0	0	0	NR	10	5	9	8.8	0	4	0
Lekarczyk1	2022	42	6	64	2.76	30	4.2	256.7	73.05	2021	566	NR	4	8	29	1	NR	NR	NR	NR	NR	NR	NR	NR	2.55	1.42	1	4	0
Napolitano	2022	3963	3291	57.8	13.6	29.4	4.7	198	90	NR	NR	NR	NR	NR	NR	NR	NR	NR	NR	NR	NR	NR	NR	NR	2	1.48	119	224	18
Klock	2023	459214	92761	53	2.35	**	**	NR	NR	*	*	NR	NR	NR	NR	NR	NR	NR	NR	NR	NR	NR	NR	NR	NR	NR	28012	31227	1378
Munshower	2023	99	20	61.8	12.6	31.8	6.4	NR	NR	6530.85	3077.13	NR	NR	NR	NR	NR	NR	NR	NR	NR	NR	NR	66	NR	NR	NR	NR	NR	NR
	NR:	No Report
	*	Median only without IQR nor SD
	**	NR (BMI>30)																							2.82089

## Sheet: hernia type
	Size of Hiatal Hernia (N)		Type of Hiatal Hernia (N)
	LS	RS	I		II		III		IV
Author			LS	RS	LS	RS	LS	RS	LS	RS
Gehrig	NR	NR	NR	NR	NR	NR	NR	NR	NR	NR
Owen	NR	NR	NR	NR	NR	NR	NR	NR	NR	NR
Wormer	NR	NR	NR	NR	NR	NR	NR	NR	NR	NR
Higgins	NR	NR	NR	NR	NR	NR	NR	NR	NR	NR
Howell	NR	NR	3	2	7	4	68	36	1	1
Soliman	NR	NR	37	50	0	0	109	87	5	5
Benedix	< 5 cm: (47); 5-10 cm: (13); > 10 cm : (25)	< 5 cm: (28); 5-10 cm: (17); > 10 cm : (10)	NR	NR	NR	NR	NR	NR	NR	NR
Gerull	NR	NR	0	0	12	15	845	659	167	156
Hosein	NR	NR	NR	NR	NR	NR	NR	NR	NR	NR
Wilhelm	NR	NR	4	4	8	2	29	23	1	2
Lekarczyk	NR	NR	4	4	8	2	29	23	1	2
Napolitano	NR	NR	NR	NR	NR	NR	NR	NR	NR	NR
Klock	NR	NR	NR	NR	NR	NR	NR	NR	NR	NR
Munshower	NR	NR	NR	NR	NR	NR	NR	NR	NR	NR

## Sheet: surgery type
	Nissen (N)	Toupet (N)	Dor (N)	LINX (N)	Conversion to open (N)	Esophageal lengthnening (Collis)	Mesh used
Author	Laparoscopic Surgery (LS)
Gehrig	9	NR	NR	NR	1	NR	7
Owen	NR	NR	NR	NR	NR	NR	NR
Wormer	NR	NR	NR	NR	NR	NR	NR
Higgins	NR	NR	NR	NR	NR	NR	6
Howell	22	46	3	0	0	NR	NR
Soliman	23	126	2	0	0	NR	2
Benedix	0	85	0	0	2	NR	55
Gerull	NR	NR	NR	NR	72	113	NR
Hosein	NR	NR	NR		NR	NR	NR
Wilhelm	4	15	0	0	0	NR	10
Lekarczyk1	NR	NR	NR	NR	NR	NR	NR
Napolitano	NR	NR	NR	NR	NR	NR	NR
Klock	NR	NR	NR	NR	NR	NR	NR
Munshower	NR	NR	NR	NR	NR	NR	66
Author	Robotic Surgery (RS)
Gehrig	6	NR	NR	NR	0	NR	5
Owen	NR	NR	NR	NR	NR	NR	NR
Wormer	NR	NR	NR	NR	NR	NR	NR
Higgins	NR	NR	NR	NR	NR	NR	5
Howell	14	22	1	NR	0	NR	24
Soliman	26	63	1	52	1	NR	2
Benedix	55	0	0	NR	1	NR	30
Gerull	NR	NR	NR	NR	0	1	NR
Hosein	NR	NR	NR	NR	NR	NR	NR
Wilhelm	0	29	0	NR	0	NR	36
Lekarczyk1	NR	NR	NR	NR	NR	NR	NR
Napolitano	NR	NR	NR	NR	NR	NR	NR
Klock	NR	NR	NR	NR	NR	NR	NR
Munshower	NR	NR	NR	NR	NR	NR	44
